# Supplementary material for: The mining and evolutionary investigation of AP2/ERF genes in pear (Pyrus)
Source: BMC Plant Biol. 2018 Mar 20;18:46. doi: 10.1186/s12870-018-1265-x (PMC5859658; doi:10.1186/s12870-018-1265-x)
Supplement: Supplementary file 1 — The seven pairs of primer sequences for amplifying functional genes in group III for qRT-PCR analysis (XLS 36 kb) [file 12870_2018_1265_MOESM1_ESM.xls]

## Sheet: Sheet1
Pbr030748.1-F	CGACGACACAGGCATCTTGA
Pbr030748.1-R	CGTCGGATAAGTTCCGAGCC
Pbr025176.1-F	CGGCAGCTTTGATACGCAAG
Pbr025176.1-R	GTCGGGCATCTTGTTCAGGT
Pbr015044.1-F	TTGGGAACTTTTGACACGGC
Pbr015044.1-R	GACGAACCCTCCTCAAAGCC
Pbr013927.1-F	TCGGGAGCCACGTAAGACTA
Pbr013927.1-R	AGCCAACATATCTGCCCTCG
Pbr032762.1-F	GATTCGGGAGCCACGTAAGA
Pbr032762.1-R	GGCCGCAGATCGTATTTCAC
Pbr032764.1-F	TCGGCTTGCCTTAACTTTGC
Pbr032764.1-R	ACCGCTTCCTCATCCACAAA
Pbr023899.1-F	GGAAGCATTACAGGGGCGTA
Pbr023899.1-R	GAGTTGATCCGAAGCGGGAA
