# Supplementary material for: The mining and evolutionary investigation of AP2/ERF genes in pear (Pyrus)
Source: BMC Plant Biol. 2018 Mar 20;18:46. doi: 10.1186/s12870-018-1265-x (PMC5859658; doi:10.1186/s12870-018-1265-x)
Supplement: Supplementary file 2 — The gene name, gene ID, domain description, start position, end position, chromosome, and gene length of 191 pear AP2/ERF genes. (XLS 60 kb) [file 12870_2018_1265_MOESM2_ESM.xls]

## Sheet: Sheet1
NO.	Gene name	Gene ID	Domain description	start	end	Chromosome	length
1	Pbr1ERF1	Pbr015697.1	1 AP2	175631	176703	1	154
2	Pbr1ERF2	Pbr015698.1	1 AP2	200932	202431	1	432.667
3	Pbr1ERF3	Pbr015699.1	1 AP2	206902	207567	1	450.667
4	Pbr1ERF4	Pbr021047.1	1 AP2	3278390	3279238	1	597.667
5	Pbr1ERF5	Pbr027423.1	1 AP2	3919977	3920804	1	508.333
6	Pbr1ERF6	Pbr018367.1	1 AP2	3995060	3995887	1	690
7	Pbr1ERF7	Pbr009544.1	1 AP2	7146300	7147516	1	739
8	Pbr1ERF8	Pbr009571.1	1 AP2	7319208	7321237	1	620
9	Pbr1ERF9	Pbr032764.1	1 AP2	8296963	8297722	1	531.333
10	Pbr1ERF10	Pbr032762.1	1 AP2	8310423	8311124	1	373.667
11	Pbr1ERF11	Pbr013631.1	1 AP2	9375901	9376977	1	266
12	Pbr2ERF12	Pbr025176.1	1 AP2	13148144	13148910	2	266
13	Pbr2ERF13	Pbr025136.1	1 AP2	13593434	13594554	2	266
14	Pbr2ERF14	Pbr027726.1	1 AP2	16596185	16596838	2	594.333
15	Pbr3ERF15	Pbr030208.1	1 AP2	666472	667177	3	622.667
16	Pbr3ERF16	Pbr022708.1	1 AP2	1274583	1275989	3	352
17	Pbr3ERF17	Pbr039770.1	1 AP2	5698783	5699951	3	274
18	Pbr3ERF18	Pbr000673.1	1 AP2	18935551	18935931	3	274
19	Pbr3ERF19	Pbr000753.1	1 AP2	19565222	19566055	3	354
20	Pbr3ERF20	Pbr013289.1	1 AP2	21101776	21103851	3	359
21	Pbr3ERF21	Pbr013149.1	1 AP2	22117101	22117847	3	249
22	Pbr4ERF22	Pbr021781.1	1 AP2	10591900	10592842	4	265
23	Pbr4ERF23	Pbr021782.1	1 AP2	10624572	10625874	4	389.667
24	Pbr4ERF24	Pbr023899.1	1 AP2	10903645	10904810	4	100
25	Pbr4ERF25	Pbr023902.1	1 AP2	10991592	10992943	4	895.333
26	Pbr4ERF26	Pbr030932.1	1 AP2	12530378	12531676	4	500
27	Pbr4ERF27	Pbr019521.1	1 AP2	13007179	13007730	4	431.667
28	Pbr5ERF28	Pbr030451.1	1 AP2	2037963	2039745	5	445.333
29	Pbr5ERF29	Pbr032878.1	1 AP2	12456034	12456753	5	749.333
30	Pbr5ERF30	Pbr032879.1	1 AP2	12513912	12514733	5	748.667
31	Pbr5ERF31	Pbr032880.1	1 AP2	12554536	12555357	5	264
32	Pbr5ERF32	Pbr025354.1	1 AP2	18526471	18527232	5	433
33	Pbr5ERF33	Pbr025353.1	1 AP2	18550781	18551257	5	280.667
34	Pbr5ERF34	Pbr025352.1	1 AP2	18556876	18557328	5	448.667
35	Pbr5ERF35	Pbr025302.1	1 AP2	19021304	19021893	5	280.667
36	Pbr5ERF36	Pbr000436.1	1 AP2	25405279	25406070	5	565.667
37	Pbr5ERF37	Pbr000435.1	1 AP2	25407209	25407781	5	430
38	Pbr5ERF38	Pbr000398.1	1 AP2	25639395	25640988	5	270
39	Pbr5ERF39	Pbr000396.1	1 AP2	25659331	25660254	5	270
40	Pbr6ERF40	Pbr028399.1	1 AP2	2043224	2045323	6	388.667
41	Pbr6ERF41	Pbr020278.1	1 AP2	3802067	3803609	6	264
42	Pbr6ERF42	Pbr020227.1	1 AP2	4160474	4161660	6	264
43	Pbr6ERF43	Pbr029841.1	1 AP2	5894760	5896456	6	469.333
44	Pbr6ERF44	Pbr029840.1	1 AP2	5905687	5908007	6	692
45	Pbr6ERF45	Pbr029834.1	1 AP2	5944893	5946250	6	576.667
46	Pbr6ERF46	Pbr029833.1	1 AP2	5962272	5964705	6	582
47	Pbr6ERF47	Pbr038620.1	1 AP2	6679490	6680347	6	773.667
48	Pbr6ERF48	Pbr014125.1	1 AP2	9268344	9270015	6	321.667
49	Pbr6ERF49	Pbr030745.1	1 AP2	12209665	12211225	6	329.333
50	Pbr6ERF50	Pbr030748.1	1 AP2	12285309	12286263	6	140
51	Pbr6ERF51	Pbr030749.1	1 AP2	12295552	12296016	6	403.667
52	Pbr6ERF52	Pbr015044.1	1 AP2	15959993	15960957	6	723.667
53	Pbr7ERF53	Pbr025987.1	1 AP2	5194249	5194938	7	724
54	Pbr7ERF54	Pbr025988.1	1 AP2	5206340	5207053	7	251
55	Pbr7ERF55	Pbr025990.1	1 AP2	5229256	5229852	7	251
56	Pbr7ERF56	Pbr025993.1	1 AP2	5243872	5244663	7	268
57	Pbr7ERF57	Pbr026000.1	1 AP2	5297867	5298619	7	510
58	Pbr7ERF58	Pbr026017.1	1 AP2	5459746	5460498	7	978.333
59	Pbr7ERF59	Pbr026023.1	1 AP2	5513142	5513933	7	280
60	Pbr7ERF60	Pbr026026.1	1 AP2	5527954	5528550	7	469
61	Pbr7ERF61	Pbr010949.1	1 AP2	11715920	11717585	7	625.333
62	Pbr7ERF62	Pbr013924.1	1 AP2	13093959	13094624	7	375.667
63	Pbr7ERF63	Pbr013927.1	1 AP2	13109706	13110392	7	445
64	Pbr8ERF64	Pbr025940.1	1 AP2	73372	73902	8	151
65	Pbr8ERF65	Pbr025942.1	1 AP2	87556	88038	8	647
66	Pbr8ERF66	Pbr025944.1	1 AP2	111256	111789	8	283
67	Pbr8ERF67	Pbr016049.2	1 AP2	1842260	1844329	8	422
68	Pbr8ERF68	Pbr032206.1	1 AP2	2996856	2997653	8	253.333
69	Pbr8ERF69	Pbr004208.1	1 AP2	5278624	5279163	8	235.333
70	Pbr8ERF70	Pbr004210.1	1 AP2	5290817	5291347	8	218
71	Pbr8ERF71	Pbr020595.1	1 AP2	9591692	9593125	8	452.667
72	Pbr9ERF72	Pbr032608.1	1 AP2	3680919	3682859	9	249
73	Pbr9ERF73	Pbr029055.1	1 AP2	8293617	8296551	9	238
74	Pbr9ERF74	Pbr019145.1	1 AP2	11130863	11131982	9	171
75	Pbr9ERF75	Pbr024078.1	1 AP2	14570747	14572041	9	557.333
76	Pbr9ERF76	Pbr030607.1	1 AP2	19341430	19343560	9	554
77	Pbr10ERF77	Pbr016184.1	1 AP2	3955347	3956150	10	191
78	Pbr10ERF78	Pbr016185.1	1 AP2	3959146	3960272	10	230
79	Pbr10ERF79	Pbr016222.1	1 AP2	4207346	4208187	10	159
80	Pbr10ERF80	Pbr016224.1	1 AP2	4229722	4230563	10	497
81	Pbr10ERF81	Pbr011104.1	1 AP2	9049034	9049471	10	688.667
82	Pbr10ERF82	Pbr011103.1	1 AP2	9054972	9055433	10	278
83	Pbr10ERF83	Pbr011102.1	1 AP2	9089378	9090133	10	280
84	Pbr10ERF84	Pbr009056.1	1 AP2	9984952	9985578	10	357.667
85	Pbr10ERF85	Pbr019494.1	1 AP2	23099431	23101298	10	328
86	Pbr11ERF86	Pbr038280.1	1 AP2	4960057	4961346	11	321.667
87	Pbr11ERF87	Pbr024467.1	1 AP2	7429688	7431033	11	182
88	Pbr11ERF88	Pbr031557.1	1 AP2	12979011	12980072	11	811.333
89	Pbr11ERF89	Pbr030160.1	1 AP2	21744090	21744929	11	321
90	Pbr11ERF90	Pbr017297.1	1 AP2	24730515	24732039	11	254
91	Pbr12ERF91	Pbr017146.1	1 AP2	547110	548097	12	373.333
92	Pbr12ERF92	Pbr023636.1	1 AP2	1454823	1455176	12	222
93	Pbr12ERF93	Pbr004315.1	1 AP2	1783118	1783864	12	230
94	Pbr12ERF94	Pbr038530.1	1 AP2	15202034	15202333	12	155
95	Pbr12ERF95	Pbr035788.1	1 AP2	17142423	17143478	12	242
96	Pbr12ERF96	Pbr035787.1	1 AP2	17195571	17196380	12	270
97	Pbr12ERF97	Pbr035775.1	1 AP2	17437442	17438251	12	278
98	Pbr12ERF98	Pbr035774.1	1 AP2	17490144	17491441	12	178
99	Pbr12ERF99	Pbr035763.1	1 AP2	17710134	17711003	12	286
100	Pbr12ERF100	Pbr001361.1	1 AP2	18506602	18507306	12	154
101	Pbr12ERF101	Pbr001362.1	1 AP2	18514494	18515901	12	318.333
102	Pbr12ERF102	Pbr001363.1	1 AP2	18529946	18530908	12	676.667
103	Pbr12ERF103	Pbr005504.1	1 AP2	20959112	20959744	12	276
104	Pbr12ERF104	Pbr007699.1	1 AP2	22009029	22009976	12	276
105	Pbr13ERF105	Pbr010809.1	1 AP2	272272	273990	13	523.667
106	Pbr13ERF106	Pbr028836.1	1 AP2	2180154	2182219	13	299
107	Pbr13ERF107	Pbr018333.1	1 AP2	6566427	6568674	13	478
108	Pbr13ERF108	Pbr018624.1	1 AP2	8129364	8130203	13	555.333
109	Pbr13ERF109	Pbr018641.1	1 AP2	8251638	8253883	13	202
110	Pbr13ERF110	Pbr012024.1	1 AP2	9156537	9158396	13	266
111	Pbr13ERF111	Pbr014831.1	1 AP2	12229773	12230756	13	700
112	Pbr14ERF112	Pbr016792.1	1 AP2	3139737	3140378	14	321
113	Pbr14ERF113	Pbr016795.1	1 AP2	3165140	3165739	14	252
114	Pbr14ERF114	Pbr016912.1	1 AP2	4077746	4078708	14	255.667
115	Pbr14ERF115	Pbr026719.1	1 AP2	8697210	8698871	14	573
116	Pbr14ERF116	Pbr010138.1	1 AP2	12234170	12236045	14	200
117	Pbr14ERF117	Pbr010139.1	1 AP2	12261381	12262406	14	222
118	Pbr14ERF118	Pbr007146.1	1 AP2	14835890	14836562	14	251
119	Pbr14ERF119	Pbr038937.1	1 AP2	15984588	15986476	14	315.333
120	Pbr15ERF120	Pbr005893.1	1 AP2	2891445	2891957	15	240
121	Pbr15ERF121	Pbr005895.1	1 AP2	2898439	2899248	15	316
122	Pbr15ERF122	Pbr005897.1	1 AP2	2902165	2903375	15	314.333
123	Pbr15ERF123	Pbr020024.1	1 AP2	5304472	5305436	15	337
124	Pbr15ERF124	Pbr019669.1	1 AP2	7713571	7714769	15	235
125	Pbr15ERF125	Pbr008796.1	1 AP2	8943643	8945133	15	290
126	Pbr15ERF126	Pbr027839.1	1 AP2	9943319	9944215	15	434.333
127	Pbr15ERF127	Pbr015502.1	1 AP2	15804510	15806080	15	211
128	Pbr15ERF128	Pbr037414.1	1 AP2	16858701	16859646	15	199
129	Pbr15ERF129	Pbr031830.1	1 AP2	18966560	18967895	15	199
130	Pbr15ERF130	Pbr030418.1	1 AP2	23000651	23001445	15	146
131	Pbr15ERF131	Pbr015293.1	1 AP2	23683690	23684442	15	520.333
132	Pbr15ERF132	Pbr017391.1	1 AP2	26023510	26024269	15	395.667
133	Pbr15ERF133	Pbr024123.1	1 AP2	28819592	28821337	15	253.333
134	Pbr15ERF134	Pbr021011.1	1 AP2	29075550	29077279	15	234
135	Pbr15ERF135	Pbr011145.1	1 AP2	34712152	34714368	15	229
136	Pbr15ERF136	Pbr007473.1	1 AP2	38010696	38012488	15	313
137	Pbr15ERF137	Pbr031260.1	1 AP2	39193502	39194107	15	317.333
138	Pbr15ERF138	Pbr031258.1	1 AP2	39206672	39207217	15	710.333
139	Pbr15ERF139	Pbr031253.1	1 AP2	39271101	39272039	15	514.333
140	Pbr15ERF140	Pbr031251.1	1 AP2	39281989	39282940	15	161
141	Pbr16ERF141	Pbr037846.1	1 AP2	4975657	4978342	16	177
142	Pbr16ERF142	Pbr037828.1	1 AP2	5115395	5116228	16	177
143	Pbr16ERF143	Pbr011224.1	1 AP2	7034784	7035794	16	180
144	Pbr16ERF144	Pbr030542.1	1 AP2	17328476	17329165	16	214
145	Pbr16ERF145	Pbr030541.1	1 AP2	17346871	17347332	16	184
146	Pbr16ERF146	Pbr030540.1	1 AP2	17361954	17362373	16	308
147	Pbr17ERF147	Pbr005652.1	1 AP2	1146418	1147947	17	127
148	Pbr17ERF148	Pbr034761.1	1 AP2	1697730	1699064	17	196.667
149	Pbr17ERF149	Pbr006883.1	1 AP2	7051538	7052335	17	399.667
150	Pbr17ERF150	Pbr006884.1	1 AP2	7148166	7148963	17	405.667
151	Pbr17ERF151	Pbr006887.1	1 AP2	7302839	7303636	17	629.667
152	Pbr17ERF152	Pbr033430.1	1 AP2	13537885	13540055	17	118
153	Pbr17ERF153	Pbr033396.1	1 AP2	14063492	14065663	17	342
154	Pbr17ERF154	Pbr002460.1	1 AP2	16548107	16548832	17	224.333
155	Pbr17ERF155	Pbr038419.1	1 AP2	19079788	19081053	17	209
156	Pbr2RAV1	Pbr007346.1	1 AP2 ＋ 1 B3	20577958	20578995	2	293.333
157	Pbr3RAV2	Pbr013255.1	1 AP2 ＋ 1 B3	21349180	21351032	3	617.667
158	Pbr6RAV3	Pbr013714.1	1 AP2 ＋ 1 B3	21891262	21892564	6	315
159	Pbr6RAV4	Pbr013715.1	1 AP2 ＋ 1 B3	21904428	21905777	6	450
160	Pbr9RAV5	Pbr030636.1	1 AP2 ＋ 1 B3	19564524	19565468	9	312
161	Pbr9RAV6	Pbr030637.1	1 AP2 ＋ 1 B3	19602563	19603498	9	434.333
162	Pbr9RAV7	Pbr030666.1	1 AP2 ＋ 1 B3	19883845	19884724	9	346
163	Pbr11RAV8	Pbr003295.1	1 AP2 ＋ 1 B3	22394104	22395165	11	348
164	Pbr15RAV9	Pbr034260.1	1 AP2 ＋ 1 B3	11749589	11750632	15	354
165	Pbr1AP2-1	Pbr023949.1	2 AP2	1160448	1163574	1	1060
166	Pbr1AP2-2	Pbr022083.1	2 AP2	5615063	5618794	1	655.667
167	Pbr2AP2-3	Pbr038562.1	2 AP2	4863859	4867038	2	549.333
168	Pbr2AP2-4	Pbr024732.1	2 AP2	8437402	8442092	2	568
169	Pbr2AP2-5	Pbr001083.1	2 AP2	12343840	12346993	2	1004
170	Pbr2AP2-6	Pbr041432.1	2 AP2	18837763	18842491	2	1563.67
171	Pbr3AP2-7	Pbr000615.1	2 AP2	18454313	18457493	3	1113.33
172	Pbr3AP2-8	Pbr033937.1	2 AP2	24551221	24555040	3	1273.33
173	Pbr5AP2-9	Pbr033071.1	2 AP2	17964413	17968180	5	1071
174	Pbr6AP2-10	Pbr014186.2	2 AP2	8622514	8625853	6	1683.67
175	Pbr9AP2-11	Pbr015227.1	2 AP2	8118729	8121879	9	1517.33
176	Pbr9AP2-12	Pbr035225.1	2 AP2	21887098	21888745	9	991
177	Pbr9AP2-13	Pbr035227.1	2 AP2	21892601	21894567	9	1396.33
178	Pbr10AP2-14	Pbr025458.1	2 AP2	12047853	12051849	10	1050.33
179	Pbr10AP2-15	Pbr012053.1	2 AP2	15111007	15114667	10	1205.67
180	Pbr10AP2-16	Pbr012054.1	2 AP2	15201634	15205250	10	1051.33
181	Pbr11AP2-17	Pbr023212.1	2 AP2	23733825	23736797	11	1060.33
182	Pbr12AP2-18	Pbr008289.1	2 AP2	9410242	9413055	12	1576.33
183	Pbr13AP2-19	Pbr003636.1	2 AP2	10782505	10786693	13	874.667
184	Pbr14AP2-20	Pbr038730.1	2 AP2	20237204	20241015	14	938
185	Pbr14AP2-21	Pbr038731.1	2 AP2	20252065	20257115	14	1270.67
186	Pbr15AP2-22	Pbr019788.1	2 AP2	6928209	6931421	15	1220.33
187	Pbr15AP2-23	Pbr004690.1	2 AP2	21545923	21550474	15	1256
188	Pbr15AP2-24	Pbr015291.2	2 AP2	23660225	23663236	15	1332.33
189	Pbr16AP2-25	Pbr038010.1	2 AP2	14504526	14507149	16	1244
190	Pbr17AP2-26	Pbr041863.1	2 AP2	22852284	22853987	17	1042.33
191	Pbr14solo-1	Pbr002042.1	1 AP2	7789789	7793016	14	1076
