# Supplementary material for: The mining and evolutionary investigation of AP2/ERF genes in pear (Pyrus)
Source: BMC Plant Biol. 2018 Mar 20;18:46. doi: 10.1186/s12870-018-1265-x (PMC5859658; doi:10.1186/s12870-018-1265-x)
Supplement: Supplementary file 3 — The duplication event types of 155 pear ERF genes. (XLS 54 kb) [file 12870_2018_1265_MOESM3_ESM.xls]

## Sheet: Sheet1
Gene Name	Gene ID	Duplication Code	Duplication Type
Pbr12ERF101	Pbr001362.1	1	Dispersed
Pbr12ERF103	Pbr005504.1	1	Dispersed
Pbr13ERF110	Pbr012024.1	1	Dispersed
Pbr15ERF123	Pbr020024.1	1	Dispersed
Pbr15ERF133	Pbr024123.1	1	Dispersed
Pbr15ERF134	Pbr021011.1	1	Dispersed
Pbr16ERF146	Pbr030540.1	1	Dispersed
Pbr17ERF149	Pbr006883.1	1	Dispersed
Pbr17ERF150	Pbr006884.1	1	Dispersed
Pbr17ERF151	Pbr006887.1	1	Dispersed
Pbr17ERF155	Pbr038419.1	1	Dispersed
Pbr3ERF16	Pbr022708.1	1	Dispersed
Pbr4ERF26	Pbr030932.1	1	Dispersed
Pbr4ERF27	Pbr019521.1	1	Dispersed
Pbr5ERF29	Pbr032878.1	1	Dispersed
Pbr5ERF30	Pbr032879.1	1	Dispersed
Pbr5ERF31	Pbr032880.1	1	Dispersed
Pbr6ERF40	Pbr028399.1	1	Dispersed
Pbr6ERF47	Pbr038620.1	1	Dispersed
Pbr6ERF51	Pbr030749.1	1	Dispersed
Pbr7ERF55	Pbr025990.1	1	Dispersed
Pbr1ERF5	Pbr027423.1	1	Dispersed
Pbr8ERF68	Pbr032206.1	1	Dispersed
Pbr1ERF6	Pbr018367.1	1	Dispersed
Pbr9ERF76	Pbr030607.1	1	Dispersed
Pbr12ERF92	Pbr023636.1	1	Dispersed
Pbr12ERF94	Pbr038530.1	1	Dispersed
Pbr12ERF97	Pbr035775.1	1	Dispersed
Pbr12ERF98	Pbr035774.1	1	Dispersed
Pbr12ERF99	Pbr035763.1	1	Dispersed
Pbr14ERF112	Pbr016792.1	2	Proximal
Pbr14ERF113	Pbr016795.1	2	Proximal
Pbr15ERF120	Pbr005893.1	2	Proximal
Pbr15ERF121	Pbr005895.1	2	Proximal
Pbr15ERF122	Pbr005897.1	2	Proximal
Pbr15ERF138	Pbr031258.1	2	Proximal
Pbr15ERF140	Pbr031251.1	2	Proximal
Pbr7ERF56	Pbr025993.1	2	Proximal
Pbr7ERF57	Pbr026000.1	2	Proximal
Pbr7ERF58	Pbr026017.1	2	Proximal
Pbr7ERF59	Pbr026023.1	2	Proximal
Pbr7ERF60	Pbr026026.1	2	Proximal
Pbr8ERF65	Pbr025942.1	2	Proximal
Pbr8ERF70	Pbr004210.1	2	Proximal
Pbr4ERF22	Pbr021781.1	3	Tandem
Pbr5ERF37	Pbr000435.1	3	Tandem
Pbr1ERF3	Pbr015699.1	3	Tandem
Pbr6ERF44	Pbr029840.1	3	Tandem
Pbr6ERF46	Pbr029833.1	3	Tandem
Pbr7ERF53	Pbr025987.1	3	Tandem
Pbr7ERF54	Pbr025988.1	3	Tandem
Pbr10ERF78	Pbr016185.1	3	Tandem
Pbr12ERF100	Pbr001361.1	4	WGD
Pbr12ERF102	Pbr001363.1	4	WGD
Pbr12ERF104	Pbr007699.1	4	WGD
Pbr13ERF105	Pbr010809.1	4	WGD
Pbr13ERF106	Pbr028836.1	4	WGD
Pbr13ERF107	Pbr018333.1	4	WGD
Pbr13ERF108	Pbr018624.1	4	WGD
Pbr13ERF109	Pbr018641.1	4	WGD
Pbr1ERF10	Pbr032762.1	4	WGD
Pbr13ERF111	Pbr014831.1	4	WGD
Pbr14ERF114	Pbr016912.1	4	WGD
Pbr14ERF115	Pbr026719.1	4	WGD
Pbr14ERF116	Pbr010138.1	4	WGD
Pbr14ERF117	Pbr010139.1	4	WGD
Pbr14ERF118	Pbr007146.1	4	WGD
Pbr14ERF119	Pbr038937.1	4	WGD
Pbr1ERF11	Pbr013631.1	4	WGD
Pbr15ERF124	Pbr019669.1	4	WGD
Pbr15ERF125	Pbr008796.1	4	WGD
Pbr15ERF126	Pbr027839.1	4	WGD
Pbr15ERF127	Pbr015502.1	4	WGD
Pbr15ERF128	Pbr037414.1	4	WGD
Pbr15ERF129	Pbr031830.1	4	WGD
Pbr2ERF12	Pbr025176.1	4	WGD
Pbr15ERF130	Pbr030418.1	4	WGD
Pbr15ERF131	Pbr015293.1	4	WGD
Pbr15ERF132	Pbr017391.1	4	WGD
Pbr15ERF135	Pbr011145.1	4	WGD
Pbr15ERF136	Pbr007473.1	4	WGD
Pbr15ERF137	Pbr031260.1	4	WGD
Pbr15ERF139	Pbr031253.1	4	WGD
Pbr2ERF13	Pbr025136.1	4	WGD
Pbr16ERF141	Pbr037846.1	4	WGD
Pbr16ERF142	Pbr037828.1	4	WGD
Pbr16ERF143	Pbr011224.1	4	WGD
Pbr16ERF144	Pbr030542.1	4	WGD
Pbr16ERF145	Pbr030541.1	4	WGD
Pbr17ERF147	Pbr005652.1	4	WGD
Pbr17ERF148	Pbr034761.1	4	WGD
Pbr2ERF14	Pbr027726.1	4	WGD
Pbr17ERF152	Pbr033430.1	4	WGD
Pbr17ERF153	Pbr033396.1	4	WGD
Pbr17ERF154	Pbr002460.1	4	WGD
Pbr3ERF15	Pbr030208.1	4	WGD
Pbr3ERF17	Pbr039770.1	4	WGD
Pbr3ERF18	Pbr000673.1	4	WGD
Pbr3ERF19	Pbr000753.1	4	WGD
Pbr1ERF1	Pbr015697.1	4	WGD
Pbr3ERF20	Pbr013289.1	4	WGD
Pbr3ERF21	Pbr013149.1	4	WGD
Pbr4ERF23	Pbr021782.1	4	WGD
Pbr4ERF24	Pbr023899.1	4	WGD
Pbr4ERF25	Pbr023902.1	4	WGD
Pbr5ERF28	Pbr030451.1	4	WGD
Pbr1ERF2	Pbr015698.1	4	WGD
Pbr5ERF32	Pbr025354.1	4	WGD
Pbr5ERF33	Pbr025353.1	4	WGD
Pbr5ERF34	Pbr025352.1	4	WGD
Pbr5ERF35	Pbr025302.1	4	WGD
Pbr5ERF36	Pbr000436.1	4	WGD
Pbr5ERF38	Pbr000398.1	4	WGD
Pbr5ERF39	Pbr000396.1	4	WGD
Pbr6ERF41	Pbr020278.1	4	WGD
Pbr6ERF42	Pbr020227.1	4	WGD
Pbr6ERF43	Pbr029841.1	4	WGD
Pbr6ERF45	Pbr029834.1	4	WGD
Pbr6ERF48	Pbr014125.1	4	WGD
Pbr6ERF49	Pbr030745.1	4	WGD
Pbr1ERF4	Pbr021047.1	4	WGD
Pbr6ERF50	Pbr030748.1	4	WGD
Pbr6ERF52	Pbr015044.1	4	WGD
Pbr7ERF61	Pbr010949.1	4	WGD
Pbr7ERF62	Pbr013924.1	4	WGD
Pbr7ERF63	Pbr013927.1	4	WGD
Pbr8ERF64	Pbr025940.1	4	WGD
Pbr8ERF66	Pbr025944.1	4	WGD
Pbr8ERF67	Pbr016049.2	4	WGD
Pbr8ERF69	Pbr004208.1	4	WGD
Pbr8ERF71	Pbr020595.1	4	WGD
Pbr9ERF72	Pbr032608.1	4	WGD
Pbr9ERF73	Pbr029055.1	4	WGD
Pbr9ERF74	Pbr019145.1	4	WGD
Pbr9ERF75	Pbr024078.1	4	WGD
Pbr10ERF77	Pbr016184.1	4	WGD
Pbr10ERF79	Pbr016222.1	4	WGD
Pbr1ERF7	Pbr009544.1	4	WGD
Pbr10ERF80	Pbr016224.1	4	WGD
Pbr10ERF81	Pbr011104.1	4	WGD
Pbr10ERF82	Pbr011103.1	4	WGD
Pbr10ERF83	Pbr011102.1	4	WGD
Pbr10ERF84	Pbr009056.1	4	WGD
Pbr10ERF85	Pbr019494.1	4	WGD
Pbr11ERF86	Pbr038280.1	4	WGD
Pbr11ERF87	Pbr024467.1	4	WGD
Pbr11ERF88	Pbr031557.1	4	WGD
Pbr11ERF89	Pbr030160.1	4	WGD
Pbr1ERF8	Pbr009571.1	4	WGD
Pbr11ERF90	Pbr017297.1	4	WGD
Pbr12ERF91	Pbr017146.1	4	WGD
Pbr12ERF93	Pbr004315.1	4	WGD
Pbr12ERF95	Pbr035788.1	4	WGD
Pbr12ERF96	Pbr035787.1	4	WGD
Pbr1ERF9	Pbr032764.1	4	WGD
