# Supplementary material for: The mining and evolutionary investigation of AP2/ERF genes in pear (Pyrus)
Source: BMC Plant Biol. 2018 Mar 20;18:46. doi: 10.1186/s12870-018-1265-x (PMC5859658; doi:10.1186/s12870-018-1265-x)
Supplement: Supplementary file 4 — The Ka, Ks, and Ka/Ks values of 75 pear ERF gene pairs. (XLS 42 kb) [file 12870_2018_1265_MOESM4_ESM.xls]

## Sheet: Sheet1
gene1	gene2	Ka	Ks	Ka/Ks
Pbr021047.1	Pbr013631.1	0.589843	1.20195	0.49074
Pbr013631.1	Pbr031557.1	0.070191	0.305961	0.229412
Pbr015697.1	Pbr001363.1	0.135576	0.174961	0.774892
Pbr015698.1	Pbr001361.1	0.564002	1.20183	0.469286
Pbr013631.1	Pbr010809.1	0.0716258	0.293175	0.244311
Pbr021047.1	Pbr026719.1	0.616905	1.54844	0.398404
Pbr021047.1	Pbr014125.1	0.569081	1.27156	0.447546
Pbr013631.1	Pbr014125.1	0.483196	1.69982	0.284263
Pbr009571.1	Pbr010949.1	0.108124	0.303646	0.356088
Pbr032764.1	Pbr013924.1	0.108802	0.508809	0.213838
Pbr032762.1	Pbr013927.1	0.0476762	0.135824	0.351014
Pbr016222.1	Pbr017391.1	0.519034	0.697044	0.744622
Pbr011104.1	Pbr030541.1	0.329104	1.43969	0.228593
Pbr011102.1	Pbr030542.1	0.336807	2.15619	0.156205
Pbr016184.1	Pbr000436.1	0.0710799	0.107598	0.660603
Pbr009056.1	Pbr025302.1	0.149018	0.194534	0.766024
Pbr011104.1	Pbr025352.1	0.0880968	0.140954	0.625004
Pbr011103.1	Pbr025353.1	0.044044	0.199779	0.220463
Pbr011102.1	Pbr025354.1	0.0472046	0.18739	0.251906
Pbr019494.1	Pbr030451.1	0.0693839	0.169634	0.40902
Pbr031557.1	Pbr010809.1	0.00871018	0.0409938	0.212475
Pbr038280.1	Pbr017391.1	0.358958	0.384388	0.933843
Pbr017297.1	Pbr013149.1	0.105523	0.303135	0.348106
Pbr024467.1	Pbr039770.1	0.0443678	0.203776	0.217728
Pbr030160.1	Pbr000753.1	0.0811602	0.190949	0.425037
Pbr038280.1	Pbr030208.1	0.336224	0.468861	0.717108
Pbr038280.1	Pbr000398.1	0.605083	1.16757	0.518241
Pbr017146.1	Pbr004315.1	0.0603386	0.210514	0.286625
Pbr035788.1	Pbr035774.1	0.00147041	0.0136213	0.10795
Pbr035787.1	Pbr035775.1	0.00247041	0.0236213	0.104584
Pbr007699.1	Pbr016912.1	0.0576181	0.236117	0.244024
Pbr035788.1	Pbr023902.1	0.0766681	0.286501	0.267601
Pbr035787.1	Pbr023899.1	0.0550041	0.303057	0.181497
Pbr004315.1	Pbr015044.1	0.0609823	0.215595	0.282857
Pbr017146.1	Pbr015044.1	0.00172961	0.00597018	0.289707
Pbr028836.1	Pbr038937.1	0.74955	1.99361	0.375976
Pbr018641.1	Pbr010138.1	0.579383	1.17486	0.493149
Pbr014831.1	Pbr011224.1	0.0533158	0.0837188	0.636843
Pbr018624.1	Pbr037828.1	0.0557352	0.163024	0.341883
Pbr028836.1	Pbr013289.1	0.0924356	0.280375	0.329686
Pbr028836.1	Pbr020278.1	0.88335	2.35831	0.374569
Pbr010809.1	Pbr014125.1	0.516519	1.66088	0.310991
Pbr010138.1	Pbr037846.1	0.577179	1.35706	0.425316
Pbr038937.1	Pbr013289.1	0.79177	3.36648	0.235192
Pbr007146.1	Pbr020227.1	0.0476933	0.215762	0.221046
Pbr026719.1	Pbr014125.1	0.071063	0.362624	0.195969
Pbr010138.1	Pbr029841.1	0.0789329	0.183956	0.429086
Pbr010139.1	Pbr029834.1	0.105982	0.298923	0.354545
Pbr038937.1	Pbr020278.1	0.0764778	0.114396	0.668535
Pbr008796.1	Pbr015502.1	0.412376	1.48384	0.277911
Pbr019669.1	Pbr015293.1	0.364258	1.05809	0.344259
Pbr037414.1	Pbr027726.1	0.077431	0.213613	0.362482
Pbr030418.1	Pbr025136.1	0.100747	0.174088	0.578713
Pbr019669.1	Pbr025176.1	0.365686	1.07438	0.340369
Pbr015293.1	Pbr025176.1	0.0440547	0.352183	0.12509
Pbr017391.1	Pbr030208.1	0.00276524	5.53048e-05	50
Pbr017391.1	Pbr000398.1	0.402094	0.806478	0.498581
Pbr011145.1	Pbr016049.2	0.0576896	0.203785	0.28309
Pbr031253.1	Pbr004208.1	0.0610146	0.153727	0.396901
Pbr027839.1	Pbr020595.1	0.0605768	0.183914	0.329375
Pbr031260.1	Pbr025944.1	0.37344	1.4953	0.249743
Pbr031253.1	Pbr025940.1	0.0784634	0.143462	0.54693
Pbr031830.1	Pbr024078.1	0.00427199	0.0118932	0.359196
Pbr008796.1	Pbr019145.1	0.383437	1.91501	0.200227
Pbr030542.1	Pbr025354.1	0.318039	3.01691	0.105419
Pbr030541.1	Pbr025353.1	0.351181	1.71179	0.205155
Pbr037846.1	Pbr029841.1	0.584353	1.2772	0.457528
Pbr033430.1	Pbr033396.1	0.00226245	0.00367648	0.615384
Pbr002460.1	Pbr019145.1	0.0449378	0.166068	0.270598
Pbr033430.1	Pbr029055.1	0.051307	0.234912	0.21841
Pbr034761.1	Pbr032608.1	0.0530309	0.160406	0.330605
Pbr033396.1	Pbr029055.1	0.0489161	0.229486	0.213155
Pbr013289.1	Pbr020278.1	0.818234	1.64792	0.496526
Pbr021782.1	Pbr013927.1	0.4613	1.56425	0.294902
Pbr026000.1	Pbr026017.1	0.515747	1.64514	0.313498
