# Supplementary material for: The mining and evolutionary investigation of AP2/ERF genes in pear (Pyrus)
Source: BMC Plant Biol. 2018 Mar 20;18:46. doi: 10.1186/s12870-018-1265-x (PMC5859658; doi:10.1186/s12870-018-1265-x)
Supplement: Supplementary file 5 — The orthologous relationships between pear and Arabidopsis ERF genes. (XLS 49 kb) [file 12870_2018_1265_MOESM5_ESM.xls]

## Sheet: Sheet1
GeneID (Arabidopsis)	GeneID (Pear)	Gene name (Pear)
At1g72570.1	Pbr015227.1	Pbr9AP2-11
At5g65510.1	Pbr003636.1	Pbr13AP2-19
At4g37750.1	Pbr019788.1	Pbr15AP2-22
At5g65510.1	Pbr004690.1	Pbr15AP2-23
At4g36920.2	Pbr015291.2	Pbr15AP2-24
At5g67180.1	Pbr015291.2	Pbr15AP2-24
At4g37750.1	Pbr001083.1	Pbr2AP2-5
At3g20840.1	Pbr000615.1	Pbr3AP2-7
At2g28550.1	Pbr033937.1	Pbr3AP2-8
At5g52020.1	Pbr032762.1	Pbr1ERF10
At5g61590.1	Pbr001361.1	Pbr12ERF100
At5g07580.1	Pbr001361.1	Pbr12ERF100
At5g61600.1	Pbr001362.1	Pbr12ERF101
At2g36450.1	Pbr005504.1	Pbr12ERF103
At4g27950.1	Pbr010809.1	Pbr13ERF105
At4g23750.1	Pbr010809.1	Pbr13ERF105
At5g53290.1	Pbr010809.1	Pbr13ERF105
At1g68550.1	Pbr028836.1	Pbr13ERF106
At3g25890.2	Pbr028836.1	Pbr13ERF106
At5g13330.1	Pbr018333.1	Pbr13ERF107
At5g13330.1	Pbr018333.1	Pbr13ERF107
At4g27950.1	Pbr013631.1	Pbr1ERF11
At5g53290.1	Pbr013631.1	Pbr1ERF11
At3g16770.1	Pbr012024.1	Pbr13ERF110
At5g18560.1	Pbr014831.1	Pbr13ERF111
At5g07310.1	Pbr010138.1	Pbr14ERF116
At5g61890.1	Pbr010138.1	Pbr14ERF116
At1g68550.1	Pbr038937.1	Pbr14ERF119
At1g75490.1	Pbr005893.1	Pbr15ERF120
At5g11190.1	Pbr020024.1	Pbr15ERF123
At5g25190.1	Pbr020024.1	Pbr15ERF123
At1g46768.1	Pbr019669.1	Pbr15ERF124
At2g23340.1	Pbr019669.1	Pbr15ERF124
At3g50260.1	Pbr019669.1	Pbr15ERF124
At5g67190.1	Pbr019669.1	Pbr15ERF124
At4g32800.1	Pbr008796.1	Pbr15ERF125
At5g25810.1	Pbr008796.1	Pbr15ERF125
At5g11190.1	Pbr027839.1	Pbr15ERF126
At5g25390.2	Pbr027839.1	Pbr15ERF126
At3g16280.1	Pbr015502.1	Pbr15ERF127
At1g19210.1	Pbr037414.1	Pbr15ERF128
At2g23340.1	Pbr025176.1	Pbr2ERF12
At3g50260.1	Pbr025176.1	Pbr2ERF12
At4g36900.1	Pbr025176.1	Pbr2ERF12
At5g67190.1	Pbr025176.1	Pbr2ERF12
At2g23340.1	Pbr015293.1	Pbr15ERF131
At3g50260.1	Pbr015293.1	Pbr15ERF131
At4g36900.1	Pbr015293.1	Pbr15ERF131
At5g67190.1	Pbr015293.1	Pbr15ERF131
At1g53170.1	Pbr017391.1	Pbr15ERF132
At3g15210.1	Pbr017391.1	Pbr15ERF132
At5g64750.1	Pbr024123.1	Pbr15ERF133
At1g78080.1	Pbr011145.1	Pbr15ERF135
At1g22190.1	Pbr011145.1	Pbr15ERF135
At1g36060.1	Pbr011145.1	Pbr15ERF135
At1g71450.1	Pbr031260.1	Pbr15ERF137
At1g71520.1	Pbr031253.1	Pbr15ERF139
At5g13330.1	Pbr037846.1	Pbr16ERF141
At5g61890.1	Pbr037846.1	Pbr16ERF141
At1g28160.1	Pbr037828.1	Pbr16ERF142
At5g18560.1	Pbr011224.1	Pbr16ERF143
At2g20880.1	Pbr034761.1	Pbr17ERF148
At1g19210.1	Pbr027726.1	Pbr2ERF14
At1g53910.1	Pbr033430.1	Pbr17ERF152
At3g16280.1	Pbr002460.1	Pbr17ERF154
At3g15210.1	Pbr030208.1	Pbr3ERF15
At2g47520.1	Pbr022708.1	Pbr3ERF16
At3g20310.1	Pbr039770.1	Pbr3ERF17
At5g51190.1	Pbr015698.1	Pbr1ERF2
At5g07580.1	Pbr015698.1	Pbr1ERF2
At5g61590.1	Pbr015698.1	Pbr1ERF2
At5g19790.1	Pbr000753.1	Pbr3ERF19
At1g68550.1	Pbr013289.1	Pbr3ERF20
At3g25890.2	Pbr013289.1	Pbr3ERF20
At1g12610.1	Pbr021781.1	Pbr4ERF22
At1g12630.1	Pbr021782.1	Pbr4ERF23
At5g52020.1	Pbr021782.1	Pbr4ERF23
At4g13620.1	Pbr030932.1	Pbr4ERF26
At2g31230.1	Pbr025354.1	Pbr5ERF32
At5g43410.1	Pbr025352.1	Pbr5ERF34
At4g18450.1	Pbr000436.1	Pbr5ERF36
At1g28360.1	Pbr000398.1	Pbr5ERF38
At3g15210.1	Pbr000398.1	Pbr5ERF38
At2g46310.1	Pbr021047.1	Pbr1ERF4
At3g61630.1	Pbr021047.1	Pbr1ERF4
At1g68550.1	Pbr020278.1	Pbr6ERF41
At1g49120.1	Pbr020278.1	Pbr6ERF41
At5g61890.1	Pbr029841.1	Pbr6ERF43
At4g11140.1	Pbr014125.1	Pbr6ERF48
At4g23750.1	Pbr014125.1	Pbr6ERF48
At1g01250.1	Pbr027423.1	Pbr1ERF5
At2g44840.1	Pbr025987.1	Pbr7ERF53
At2g40340.1	Pbr010949.1	Pbr7ERF61
At3g11020.1	Pbr010949.1	Pbr7ERF61
At5g05410.1	Pbr010949.1	Pbr7ERF61
At4g25470.1	Pbr013924.1	Pbr7ERF62
At5g51990.1	Pbr013924.1	Pbr7ERF62
At5g52020.1	Pbr013927.1	Pbr7ERF63
At1g78080.1	Pbr016049.2	Pbr8ERF67
At1g22190.1	Pbr016049.2	Pbr8ERF67
At1g36060.1	Pbr016049.2	Pbr8ERF67
At1g77640.1	Pbr032206.1	Pbr8ERF68
At1g21910.1	Pbr032206.1	Pbr8ERF68
At2g40220.1	Pbr009544.1	Pbr1ERF7
At1g71520.1	Pbr004208.1	Pbr8ERF69
At5g11190.1	Pbr020595.1	Pbr8ERF71
At5g25390.2	Pbr020595.1	Pbr8ERF71
At2g20880.1	Pbr032608.1	Pbr9ERF72
At4g28140.1	Pbr032608.1	Pbr9ERF72
At1g53910.1	Pbr029055.1	Pbr9ERF73
At3g16280.1	Pbr019145.1	Pbr9ERF74
At4g18450.1	Pbr016184.1	Pbr10ERF77
At2g40340.1	Pbr009571.1	Pbr1ERF8
At3g11020.1	Pbr009571.1	Pbr1ERF8
At5g05410.1	Pbr009571.1	Pbr1ERF8
At1g28360.1	Pbr016222.1	Pbr10ERF79
At3g15210.1	Pbr016222.1	Pbr10ERF79
At3g23220.1	Pbr011104.1	Pbr10ERF81
At2g31230.1	Pbr011103.1	Pbr10ERF82
At3g23240.1	Pbr011102.1	Pbr10ERF83
At3g15210.1	Pbr038280.1	Pbr11ERF86
At5g53290.1	Pbr031557.1	Pbr11ERF88
At4g25470.1	Pbr032764.1	Pbr1ERF9
At5g51990.1	Pbr032764.1	Pbr1ERF9
At5g19790.1	Pbr030160.1	Pbr11ERF89
At5g18450.1	Pbr023636.1	Pbr12ERF92
At3g57600.1	Pbr038530.1	Pbr12ERF94
At1g25560.1	Pbr013255.1	Pbr3RAV2
At1g13260.1	Pbr013255.1	Pbr3RAV2
At1g68840.2	Pbr013255.1	Pbr3RAV2
At3g25730.1	Pbr013255.1	Pbr3RAV2
At2g41710.1	Pbr002042.1	Pbr14solo-1
