# Supplementary material for: The mining and evolutionary investigation of AP2/ERF genes in pear (Pyrus)
Source: BMC Plant Biol. 2018 Mar 20;18:46. doi: 10.1186/s12870-018-1265-x (PMC5859658; doi:10.1186/s12870-018-1265-x)
Supplement: Supplementary file 6 — The RPKM (reads per kilobase per million) values for PbrAP2/ERF gene expression. (XLS 98 kb) [file 12870_2018_1265_MOESM6_ESM.xls]

## Sheet: RAW-DATA
Group	Gene name	S422_RPKM	S513_RPKM	S627_RPKM	S728_RPKM	S830_RPKM	S921_RPKM
III	Pbr15ERF126	4.69376	15.848	9.17993	16.3287	4.00296	15.7664
	Pbr15ERF128	1.73626	1.78876	1.09957	-	-	30.0193
	Pbr9ERF75	1.68758	5.21582	4.54217	2.1463	1.52917	0.535369
	Pbr17ERF155	0.285263	0.125952	0.135493	-	-	-
	Pbr12ERF100	360.119	194.965	394.406	83.0666	227.212	34.3707
	Pbr1ERF6	#N/A	#N/A	#N/A	#N/A	#N/A	#N/A
	Pbr1ERF5	#N/A	#N/A	#N/A	#N/A	#N/A	#N/A
	Pbr14ERF114	#N/A	#N/A	#N/A	#N/A	#N/A	#N/A
	Pbr12ERF104	#N/A	#N/A	#N/A	#N/A	#N/A	#N/A
	Pbr4ERF24	69.0041	33.4096	28.9973	13.9433	7.4019	11.4569
	Pbr6ERF50	3.31558	0.225219	0.484558	-	-	9.22378
	Pbr1ERF10	5.91616	5.90574	4.15395	2.20822	0.466156	69.0352
	Pbr8ERF64	#N/A	#N/A	#N/A	#N/A	#N/A	#N/A
	Pbr14ERF113	#N/A	#N/A	#N/A	#N/A	#N/A	#N/A
	Pbr7ERF63	4.46829	3.71365	1.74779	0.501429	0.238167	21.7631
	Pbr1ERF9	0.785094	7.16392	1.4916	-	0.474263	65.5036
	Pbr6ERF52	-	0.212607	-	-	-	-
	Pbr6ERF51	#N/A	#N/A	#N/A	#N/A	#N/A	#N/A
	Pbr4ERF23	#N/A	#N/A	#N/A	#N/A	#N/A	#N/A
	Pbr15ERF138	-	-	0.314164	0.31546	-	-
	Pbr15ERF139	0.340059	-	-	-	-	-
	Pbr8ERF67	512.547	624.123	644.813	535.378	84.6367	249.196
	Pbr2ERF12	1.89278	2.34001	7.19218	14.8048	2.74416	2.16168
II	Pbr5ERF28	15.9905	1.46533	9.8879	1.72673	26.2449	1.00499
	Pbr3ERF15	23.5064	43.4019	26.0515	9.51232	6.45447	38.6416
	Pbr15ERF129	1.40632	4.4707	1.60312	1.07315	0.764583	1.33842
	Pbr15ERF125	14.6806	6.04978	16.0377	23.3389	5.09929	6.52019
	Pbr2ERF13	1.11982	-	0.265944	-	-	-
	Pbr15ERF132	#N/A	#N/A	#N/A	#N/A	#N/A	#N/A
	Pbr8ERF69	#N/A	#N/A	#N/A	#N/A	#N/A	#N/A
	Pbr8ERF66	0.676298	-	-	0.322549	-	-
	Pbr15ERF140	0.313492	0.553663	0.595603	0.299029	-	1.79014
	Pbr16ERF141	23.5947	0.850427	3.43067	12.8607	4.79954	1.14569
	Pbr8ERF70	#N/A	#N/A	#N/A	#N/A	#N/A	#N/A
	Pbr8ERF71	3.29811	2.66972	4.69955	10.2243	0.747127	4.96989
	Pbr8ERF65	#N/A	#N/A	#N/A	#N/A	#N/A	#N/A
I	Pbr5ERF36	-	-	0.216583	0.217476	-	-
	Pbr10ERF85	142.599	9.5126	24.8154	1.02754	6.34473	0.128153
	Pbr8ERF68	-	0.599455	0.214954	0.647522	-	8.61421
	Pbr15ERF136	117.223	254.275	289.419	180.038	80.6321	64.7103
	Pbr15ERF137	0.297973	0.263127	-	-	0.270001	3.40304
	Pbr4ERF27	-	0.288868	0.621499	0.312031	-	-
	Pbr17ERF149	#N/A	#N/A	#N/A	#N/A	#N/A	#N/A
	Pbr9ERF73	663.495	962.086	911.448	1044.72	934.936	743.959
V	Pbr15ERF124	32.6841	37.149	74.7001	105.567	117.584	36.0338
	Pbr17ERF148	0.13526	7.28596	6.93844	2.96745	0.49025	1.93094
	Pbr15ERF127	26.4145	18.3545	7.40433	7.43486	1.37332	26.5817
	Pbr9ERF72	0.399495	0.940737	2.65649	3.17553	3.61993	1.7743
VIII	Pbr10ERF81	-	-	0.391629	-	-	-
	Pbr6ERF40	15.1996	22.2807	29.4553	24.6473	9.3655	9.25811
	Pbr3ERF18	#N/A	#N/A	#N/A	#N/A	#N/A	#N/A
	Pbr11ERF88	0.510089	0.300292	2.09975	0.973113	1.23255	0.970924
	Pbr5ERF39	85.5339	105.371	73.2278	47.0053	26.7917	61.9745
	Pbr10ERF80	72.8974	65.5537	39.0715	34.1292	36.0572	39.4627
	Pbr14ERF112	6.46907	1.49023	-	-	-	-
	Pbr16ERF144	0.261698	-	0.248599	0.499249	0.237132	-
	Pbr13ERF109	1.19901	-	0.2278	2.74488	3.25938	-
	Pbr16ERF143	0.178607	-	0.169667	0.340734	-	-
IX	Pbr12ERF99	4.79606	1.27056	10.251	5.71849	0.434584	0.45645
	Pbr12ERF96	#N/A	#N/A	#N/A	#N/A	#N/A	#N/A
	Pbr4ERF26	1.39008	1.96403	0.792303	-	0.503836	-
	Pbr1ERF2	17.6688	31.0337	21.9489	18.8909	114.535	67.2631
	Pbr12ERF102	19.876	37.0903	14.9624	10.0161	6.7963	1.07074
	Pbr1ERF3	1.08451	12.9288	9.01453	8.79308	55.0316	13.418
	Pbr12ERF101	526.434	340.138	203.928	48.5261	172.908	106.056
	Pbr17ERF147	#N/A	#N/A	#N/A	#N/A	#N/A	#N/A
	Pbr5ERF35	18.9691	5.47623	5.54452	2.78369	-	-
	Pbr10ERF82	0.390847	-	-	-	-	-
	Pbr16ERF146	3.86939	-	0.408413	0.820195	-	-
	Pbr5ERF34	0.398613	-	1.89331	0.380223	-	-
	Pbr10ERF83	0.238851	-	-	-	-	-
	Pbr5ERF37	1.8908	0.834843	5.38849	4.80952	0.856654	0.599838
	Pbr10ERF78	233.422	117.711	265.807	53.7728	19.9538	38.8417
	Pbr7ERF53	#N/A	#N/A	#N/A	#N/A	#N/A	#N/A
	Pbr12ERF92	-	-	0.484558	-	-	-
	Pbr12ERF94	#N/A	#N/A	#N/A	#N/A	#N/A	#N/A
	Pbr16ERF145	-	0.345141	-	-	-	-
	Pbr5ERF33	-	-	1.07883	-	-	-
	Pbr10ERF84	12.6717	4.32334	3.55652	1.09883	0.260958	1.09635
	Pbr12ERF98	0.199306	0.175999	0.757323	-	-	-
	Pbr12ERF97	#N/A	#N/A	#N/A	#N/A	#N/A	#N/A
	Pbr4ERF25	41.8397	44.077	63.9765	55.4882	59.0299	81.7352
	Pbr1ERF1	0.178078	1.72979	3.55247	3.90685	2.58179	2.03377
	Pbr12ERF103	-	-	0.270985	-	-	-
	Pbr7ERF55	#N/A	#N/A	#N/A	#N/A	#N/A	#N/A
	Pbr7ERF54	0.505803	-	-	-	-	-
	Pbr5ERF30	#N/A	#N/A	#N/A	#N/A	#N/A	#N/A
	Pbr7ERF56	#N/A	#N/A	#N/A	#N/A	#N/A	#N/A
	Pbr7ERF61	47.4579	56.7292	26.2523	17.6657	29.7612	45.3043
	Pbr5ERF31	#N/A	#N/A	#N/A	#N/A	#N/A	#N/A
	Pbr5ERF32	#N/A	#N/A	#N/A	#N/A	#N/A	#N/A
	Pbr7ERF57	#N/A	#N/A	#N/A	#N/A	#N/A	#N/A
	Pbr7ERF60	#N/A	#N/A	#N/A	#N/A	#N/A	#N/A
	Pbr7ERF58	#N/A	#N/A	#N/A	#N/A	#N/A	#N/A
	Pbr7ERF59	#N/A	#N/A	#N/A	#N/A	#N/A	#N/A
IV	Pbr1ERF8	38.1659	200.618	24.5048	17.9867	74.4974	10.7678
	Pbr7ERF62	-	5.98555	0.257558	-	-	39.996
	Pbr6ERF41	1.55934	2.75397	8.44336	4.31346	4.09759	3.11652
	Pbr12ERF95	-	-	0.162437	-	-	-
	Pbr12ERF93	-	-	0.22963	-	-	-
	Pbr15ERF121	#N/A	#N/A	#N/A	#N/A	#N/A	#N/A
	Pbr15ERF123	45.4773	292.039	48.9188	51.9913	1.81801	25.778
	Pbr15ERF122	-	-	3.43471	-	-	-
	Pbr1ERF7	-	-	4.03974	-	-	-
VII	Pbr13ERF111	#N/A	#N/A	#N/A	#N/A	#N/A	#N/A
	Pbr3ERF17	70.3525	67.4175	33.4156	33.802	7.55536	15.3751
	Pbr9ERF74	3.97954	11.8603	4.2529	18.9797	0.225373	0.236713
	Pbr17ERF153	39.9715	47.3833	38.2663	45.2485	74.8343	42.7784
	Pbr17ERF154	-	-	-	0.237246	-	-
X	Pbr13ERF108	0.429932	0.189827	-	-	-	-
	Pbr13ERF110	58.6415	23.0584	54.8655	30.3955	10.6273	13.8999
	Pbr16ERF142	#N/A	#N/A	#N/A	#N/A	#N/A	#N/A
	Pbr6ERF44	0.559912	-	-	1.3352	-	-
	Pbr14ERF117	0.54471	-	1.55234	3.11748	-	-
	Pbr14ERF118	-	-	-	-	-	-
	Pbr6ERF46	-	0.210919	0.680689	1.82266	-	-
	Pbr6ERF45	0.565169	-	0.805322	4.58231	0.768173	-
	Pbr6ERF47	0.210456	8.17718	1.19954	0.602241	-	-
	Pbr10ERF79	85.8845	55.2525	34.3519	10.8927	10.5631	40.5294
	Pbr5ERF38	333.308	197.901	96.5018	58.0944	43.7616	185.439
	Pbr15ERF135	190.658	318.18	215.359	151.736	100.24	150.136
	Pbr15ERF134	-	-	1.00817	0.578475	-	-
	Pbr5ERF29	#N/A	#N/A	#N/A	#N/A	#N/A	#N/A
	Pbr11ERF86	31.2203	45.4521	33.3983	12.6095	4.5875	80.5731
	Pbr11ERF87	8.59864	19.3279	12.1286	21.8719	5.19431	20.5828
	Pbr15ERF133	1.06129	-	1.00817	0.144619	4.67096	-
	Pbr3ERF16	309.222	577.027	206.06	24.2128	12.546	137.263
	Pbr2ERF14	0.82831	3.16959	0.786851	-	-	22.5985
	Pbr15ERF131	3.04762	11.1013	9.7709	13.445	0.690383	0.725121
	Pbr17ERF150	#N/A	#N/A	#N/A	#N/A	#N/A	#N/A
	Pbr17ERF151	#N/A	#N/A	#N/A	#N/A	#N/A	#N/A
	Pbr17ERF152	47.748	62.6283	52.45	43.9133	75.6799	38.7818
VI	Pbr11ERF89	#N/A	#N/A	#N/A	#N/A	#N/A	#N/A
	Pbr13ERF106	75.1447	41.2668	84.5238	84.3374	193.77	107.809
	Pbr1ERF11	2.1796	0.29611	0.477809	-	0.151923	0.159567
	Pbr6ERF49	2.74553	3.72994	7.02184	2.82032	0.382739	8.64293
	Pbr14ERF116	-	-	2.10213	4.64375	-	-
	Pbr1ERF4	0.212687	-	0.202042	0.202875	-	-
Xb-L	Pbr12ERF91	-	-	0.228711	-	-	-
	Pbr4ERF22	-	-	-	-	-	-
	Pbr9ERF76	-	0.298605	0.321224	-	-	-
	Pbr15ERF130	-	0.200572	0.431531	-	-	19.6713
	Pbr17ERF155	#N/A	#N/A	#N/A	#N/A	#N/A	#N/A
	Pbr6ERF43	0.445856	-	1.48239	5.31608	0.202001	-
	Pbr14ERF119	1.58396	4.66243	16.0499	13.4301	14.0338	6.69994
	Pbr6ERF48	5.91761	0.895814	2.24857	2.41911	3.52367	1.4482
	Pbr14ERF115	1.75996	0.310828	0.668747	0.671505	0.478424	0.167499
	Pbr13ERF105	2.72047	0.75073	0.646078	0.648742	4.00578	0.809103
	Pbr3ERF20	28.6208	19.1469	28.5065	26.4732	27.0344	22.4516
	Pbr11ERF90	124.944	87.8825	87.3149	37.1012	6.30068	8.47894
VI-L	Pbr6ERF42	2.69913	3.09853	2.56403	3.8619	51.85	35.1927
	Pbr15ERF120	#N/A	#N/A	#N/A	#N/A	#N/A	#N/A
	Pbr3ERF21	184.923	148.568	108.385	39.6592	45.7788	40.9504
	Pbr13ERF107	0.959211	-	-	1.60118	1.30375	-
	Pbr3ERF19	#N/A	#N/A	#N/A	#N/A	#N/A	#N/A
RAV	Pbr11RAV8	#N/A	#N/A	#N/A	#N/A	#N/A	#N/A
	Pbr2RAV1	#N/A	#N/A	#N/A	#N/A	#N/A	#N/A
	Pbr15RAV9	-	-	0.492913	-	-	-
	Pbr3RAV2	158.02	222.358	37.2321	60.0841	21.7034	46.4789
	Pbr6RAV4	#N/A	#N/A	#N/A	#N/A	#N/A	#N/A
	Pbr9RAV7	#N/A	#N/A	#N/A	#N/A	#N/A	#N/A
	Pbr6RAV3	#N/A	#N/A	#N/A	#N/A	#N/A	#N/A
	Pbr9RAV5	5.73243	-	-	-	-	-
	Pbr9RAV6	#N/A	#N/A	#N/A	#N/A	#N/A	#N/A
AP2	Pbr5AP2-9	1.0289	2.27144	3.17655	1.22679	0.466156	1.46883
	Pbr3AP2-7	-	-	1.05106	-	-	-
	Pbr11AP2-17	#N/A	#N/A	#N/A	#N/A	#N/A	#N/A
	Pbr1AP2-1	0.537415	-	2.1697	0.256311	0.121742	-
	Pbr1AP2-2	16.0256	0.557145	0.479479	0.120364	-	0.120093
	Pbr15AP2-23	0.926008	0.408859	4.94808	-	-	0.220325
	Pbr14AP2-20	#N/A	#N/A	#N/A	#N/A	#N/A	#N/A
	Pbr13AP2-19	2.94164	1.29882	7.84583	1.18712	-	-
	Pbr9AP2-11	4.97979	4.20625	12.9576	5.36962	1.07903	1.0303
	Pbr16AP2-25	#N/A	#N/A	#N/A	#N/A	#N/A	#N/A
	Pbr9AP2-12	#N/A	#N/A	#N/A	#N/A	#N/A	#N/A
	Pbr15AP2-24	62.5807	42.0224	86.386	92.3386	58.2813	73.0016
	Pbr2AP2-3	9.47443	18.9476	21.3093	28.9726	17.0438	22.0121
	Pbr10AP2-15	#N/A	#N/A	#N/A	#N/A	#N/A	#N/A
	Pbr10AP2-14	23.3078	25.558	53.2849	39.3345	23.9049	9.99432
	Pbr14AP2-21	-	-	0.2024	-	-	-
	Pbr2AP2-4	2.60506	2.05826	10.0289	12.032	2.23628	6.39394
	Pbr6AP2-10	#N/A	#N/A	#N/A	#N/A	#N/A	#N/A
	Pbr15AP2-22	25.611	12.1653	5.79683	10.7595	0.335117	1.14393
	Pbr12AP2-18	3.03118	0.63731	2.60523	3.44207	2.61584	1.23636
	Pbr2AP2-5	34.1971	8.70938	6.47957	4.2203	0.417613	0.350901
	Pbr10AP2-16	#N/A	#N/A	#N/A	#N/A	#N/A	#N/A
	Pbr2AP2-6	-	-	1.09656	-	-	-
	Pbr10ERF77	0.673774	-	1.2801	0.64269	0.203509	-
	Pbr3AP2-8	27.0857	5.0937	9.05316	7.05709	9.7718	2.26751
	Pbr9AP2-13	#N/A	#N/A	#N/A	#N/A	#N/A	#N/A
Soloist	Pbr14solo-1	14.1479	17.2058	25.9364	29.4763	12.37	30.0006

## Sheet: log2
Group	Gene_ID	Gene_name	S422_RPKM	S513_RPKM	S627_RPKM	S728_RPKM	S830_RPKM	S921_RPKM
III	Pbr027839.1	Pbr15ERF126	2.23074	3.98623	3.19848	4.02933	2.00107	3.97878
	Pbr037414.1	Pbr15ERF128	0.795987	0.838958	0.136945	-5	-5	4.90782
	Pbr024078.1	Pbr9ERF75	0.75496	2.38289	2.18338	1.10185	0.612746	-0.901393
	Pbr038419.1	Pbr17ERF155	-1.80964	-2.98906	-2.88371	-5	-5	-5
	Pbr001361.1	Pbr12ERF100	8.49233	7.60707	8.62354	6.3762	7.8279	5.10311
	Pbr023899.1	Pbr4ERF24	6.10861	5.06219	4.85785	3.8015	2.88789	3.51815
	Pbr030748.1	Pbr6ERF50	1.72926	-2.1506	-1.04526	-5	-5	3.20536
	Pbr032762.1	Pbr1ERF10	2.56466	2.56212	2.05448	1.14288	-1.10111	6.10926
	Pbr013927.1	Pbr7ERF63	2.15972	1.89284	0.805536	-0.995882	-2.06995	4.44381
	Pbr032764.1	Pbr1ERF9	-0.349064	2.84075	0.576857	-5	-1.07624	6.0335
	Pbr015044.1	Pbr6ERF52	-5	-2.23374	-5	-5	-5	-5
	Pbr031258.1	Pbr15ERF138	-5	-5	-1.67041	-1.66447	-5	-5
	Pbr031253.1	Pbr15ERF139	-1.55614	-5	-5	-5	-5	-5
	Pbr016049.2	Pbr8ERF67	9.00154	9.28569	9.33274	9.06441	6.40321	7.96114
	Pbr025176.1	Pbr2ERF12	0.920509	1.22651	2.84643	3.88799	1.45637	1.11215
II	Pbr030451.1	Pbr5ERF28	3.99914	0.551229	3.30566	0.78804	4.71397	0.00718358
	Pbr030208.1	Pbr3ERF15	4.55498	5.43969	4.70329	3.2498	2.6903	5.27208
	Pbr031830.1	Pbr15ERF129	0.491925	2.1605	0.68088	0.101855	-0.387254	0.420535
	Pbr008796.1	Pbr15ERF125	3.87584	2.59688	4.00339	4.54466	2.3503	2.70491
	Pbr025136.1	Pbr2ERF13	0.163271	-5	-1.91081	-5	-5	-5
	Pbr025944.1	Pbr8ERF66	-0.564269	-5	-5	-1.63241	-5	-5
	Pbr031251.1	Pbr15ERF140	-1.6735	-0.85292	-0.747578	-1.74164	-5	0.840074
	Pbr037846.1	Pbr16ERF141	4.56039	-0.233742	1.77849	3.68489	2.2629	0.196217
	Pbr020595.1	Pbr8ERF71	1.72164	1.41669	2.23252	3.35394	-0.420574	2.31321
I	Pbr000436.1	Pbr5ERF36	-5	-5	-2.20701	-2.20107	-5	-5
	Pbr019494.1	Pbr10ERF85	7.15582	3.24984	4.63317	0.0391909	2.66556	-2.96406
	Pbr032206.1	Pbr8ERF68	-5	-0.738277	-2.2179	-0.626998	-5	3.10672
	Pbr007473.1	Pbr15ERF136	6.87311	7.99025	8.17701	7.49216	6.33328	6.01592
	Pbr031260.1	Pbr15ERF137	-1.74675	-1.92617	-5	-5	-1.88896	1.76682
	Pbr019521.1	Pbr4ERF27	-5	-1.79152	-0.686177	-1.68024	-5	-5
	Pbr029055.1	Pbr9ERF73	9.37394	9.91002	9.83202	10.0289	9.86872	9.53908
V	Pbr019669.1	Pbr15ERF124	5.03052	5.21525	6.22304	6.72202	6.87755	5.17128
	Pbr034761.1	Pbr17ERF148	-2.8862	2.86512	2.79461	1.56922	-1.02841	0.949303
	Pbr015502.1	Pbr15ERF127	4.72326	4.19806	2.88837	2.89431	0.457664	4.73236
	Pbr032608.1	Pbr9ERF72	-1.32375	-0.0881362	1.40952	1.667	1.85596	0.82725
VIII	Pbr011104.1	Pbr10ERF81	-5	-5	-1.35244	-5	-5	-5
	Pbr028399.1	Pbr6ERF40	3.92596	4.47773	4.88045	4.62336	3.22736	3.21072
	Pbr031557.1	Pbr11ERF88	-0.971179	-1.73556	1.07022	-0.0393211	0.301645	-0.0425695
	Pbr000396.1	Pbr5ERF39	6.41842	6.71933	6.19432	5.55475	4.74372	5.9536
	Pbr016224.1	Pbr10ERF80	6.1878	6.03461	5.28805	5.09294	5.17221	5.30242
	Pbr016792.1	Pbr14ERF112	2.69356	0.575538	-5	-5	-5	-5
	Pbr030542.1	Pbr16ERF144	-1.93403	-5	-2.00811	-1.00217	-2.07624	-5
	Pbr018641.1	Pbr13ERF109	0.261849	-5	-2.13416	1.45674	1.7046	-5
	Pbr011224.1	Pbr16ERF143	-2.48514	-5	-2.55922	-1.55328	-5	-5
IX	Pbr035763.1	Pbr12ERF99	2.26185	0.345462	3.35769	2.51563	-1.20229	-1.13147
	Pbr030932.1	Pbr4ERF26	0.475169	0.97382	-0.335876	-5	-0.988973	-5
	Pbr015698.1	Pbr1ERF2	4.14313	4.95576	4.45608	4.23962	6.83964	6.07174
	Pbr001363.1	Pbr12ERF102	4.31295	5.21297	3.90327	3.32425	2.76475	0.0986066
	Pbr015699.1	Pbr1ERF3	0.117048	3.69251	3.17225	3.13637	5.78219	3.7461
	Pbr001362.1	Pbr12ERF101	9.04011	8.40998	7.67192	5.60069	7.43386	6.72868
	Pbr025302.1	Pbr5ERF35	4.24558	2.45318	2.47106	1.477	-5	-5
	Pbr011103.1	Pbr10ERF82	-1.35532	-5	-5	-5	-5	-5
	Pbr030540.1	Pbr16ERF146	1.95211	-5	-1.2919	-0.285961	-5	-5
	Pbr025352.1	Pbr5ERF34	-1.32694	-5	0.920908	-1.39508	-5	-5
	Pbr011102.1	Pbr10ERF83	-2.06582	-5	-5	-5	-5	-5
	Pbr000435.1	Pbr5ERF37	0.918998	-0.260424	2.42988	2.26589	-0.223216	-0.737355
	Pbr016185.1	Pbr10ERF78	7.86679	6.87911	8.05424	5.7488	4.31859	5.27953
	Pbr023636.1	Pbr12ERF92	-5	-5	-1.04526	-5	-5	-5
	Pbr030541.1	Pbr16ERF145	-5	-1.53474	-5	-5	-5	-5
	Pbr025353.1	Pbr5ERF33	-5	-5	0.109464	-5	-5	-5
	Pbr009056.1	Pbr10ERF84	3.66354	2.11215	1.83047	0.135963	-1.93811	0.132714
	Pbr035774.1	Pbr12ERF98	-2.32694	-2.50636	-0.40102	-5	-5	-5
	Pbr023902.1	Pbr4ERF25	5.3868	5.46195	5.99947	5.79411	5.88337	6.35289
	Pbr015697.1	Pbr1ERF1	-2.48942	0.790595	1.82882	1.966	1.36837	1.02416
	Pbr005504.1	Pbr12ERF103	-5	-5	-1.88371	-5	-5	-5
	Pbr025988.1	Pbr7ERF54	-0.983354	-5	-5	-5	-5	-5
	Pbr010949.1	Pbr7ERF61	5.56858	5.82602	4.71437	4.14288	4.89536	5.50158
IV	Pbr009571.1	Pbr1ERF8	5.25421	7.6483	4.61499	4.16886	6.21912	3.42865
	Pbr013924.1	Pbr7ERF62	-5	2.58148	-1.95703	-5	-5	5.32178
	Pbr020278.1	Pbr6ERF41	0.640935	1.46151	3.07782	2.10885	2.03477	1.63993
	Pbr035788.1	Pbr12ERF95	-5	-5	-2.62205	-5	-5	-5
	Pbr004315.1	Pbr12ERF93	-5	-5	-2.12262	-5	-5	-5
	Pbr020024.1	Pbr15ERF123	5.50707	8.19002	5.61232	5.7002	0.86236	4.68807
	Pbr005897.1	Pbr15ERF122	-5	-5	1.78019	-5	-5	-5
	Pbr009544.1	Pbr1ERF7	-5	-5	2.01426	-5	-5	-5
VII	Pbr039770.1	Pbr3ERF17	6.13653	6.07505	5.06245	5.07904	2.9175	3.94252
	Pbr019145.1	Pbr9ERF74	1.9926	3.56807	2.08845	4.24639	-2.14961	-2.07879
	Pbr033396.1	Pbr17ERF153	5.3209	5.56631	5.258	5.4998	6.22563	5.41881
	Pbr002460.1	Pbr17ERF154	-5	-5	-5	-2.07554	-5	-5
X	Pbr018624.1	Pbr13ERF108	-1.21782	-2.39724	-5	-5	-5	-5
	Pbr012024.1	Pbr13ERF110	5.87385	4.52722	5.77783	4.92578	3.40971	3.797
	Pbr029840.1	Pbr6ERF44	-0.836729	-5	-5	0.417057	-5	-5
	Pbr010139.1	Pbr14ERF117	-0.876439	-5	0.634445	1.64038	-5	-5
	Pbr007146.1	Pbr14ERF118	-5	-5	-5	-5	-5	-5
	Pbr029833.1	Pbr6ERF46	-5	-2.24524	-0.554933	0.866042	-5	-5
	Pbr029834.1	Pbr6ERF45	-0.823246	-5	-0.312362	2.19608	-0.380497	-5
	Pbr038620.1	Pbr6ERF47	-2.24841	3.0316	0.262476	-0.731587	-5	-5
	Pbr016222.1	Pbr10ERF79	6.42433	5.78797	5.10232	3.44529	3.40097	5.3409
	Pbr000398.1	Pbr5ERF38	8.38071	7.62863	6.59248	5.86033	5.45159	7.5348
	Pbr011145.1	Pbr15ERF135	7.57485	8.3137	7.7506	7.24542	6.64732	7.23012
	Pbr021011.1	Pbr15ERF134	-5	-5	0.0117445	-0.789673	-5	-5
	Pbr038280.1	Pbr11ERF86	4.96441	5.50628	5.0617	3.65644	2.19771	6.33223
	Pbr024467.1	Pbr11ERF87	3.10411	4.27261	3.60035	4.451	2.37693	4.36336
	Pbr024123.1	Pbr15ERF133	0.0858237	-5	0.0117445	-2.78967	2.22372	-5
	Pbr022708.1	Pbr3ERF16	8.2725	9.17249	7.68692	4.5977	3.64916	7.1008
	Pbr027726.1	Pbr2ERF14	-0.271758	1.6643	-0.345837	-5	-5	4.49815
	Pbr015293.1	Pbr15ERF131	1.60768	3.47266	3.28849	3.74899	-0.534531	-0.463707
	Pbr033430.1	Pbr17ERF152	5.57737	5.96874	5.71287	5.45659	6.24184	5.27731
VI	Pbr028836.1	Pbr13ERF106	6.2316	5.36691	6.40129	6.3981	7.5982	6.75233
	Pbr013631.1	Pbr1ERF11	1.12406	-1.7558	-1.06549	-5	-2.71859	-2.64777
	Pbr030745.1	Pbr6ERF49	1.45709	1.89915	2.81185	1.49586	-1.38557	3.11152
	Pbr010138.1	Pbr14ERF116	-5	-5	1.07185	2.21529	-5	-5
	Pbr021047.1	Pbr1ERF4	-2.23319	-5	-2.30727	-2.30134	-5	-5
Xb-L	Pbr017146.1	Pbr12ERF91	-5	-5	-2.1284	-5	-5	-5
	Pbr021781.1	Pbr4ERF22	-5	-5	-5	-5	-5	-5
	Pbr030607.1	Pbr9ERF76	-5	-1.74369	-1.63835	-5	-5	-5
	Pbr030418.1	Pbr15ERF130	-5	-2.31781	-1.21246	-5	-5	4.29802
	Pbr029841.1	Pbr6ERF43	-1.16535	-5	0.567924	2.41036	-2.30757	-5
	Pbr038937.1	Pbr14ERF119	0.663537	2.22108	4.00449	3.7474	3.81083	2.74415
	Pbr014125.1	Pbr6ERF48	2.56501	-0.158728	1.16901	1.27448	1.81708	0.534265
	Pbr026719.1	Pbr14ERF115	0.81554	-1.68581	-0.580468	-0.574531	-1.06364	-2.57778
	Pbr010809.1	Pbr13ERF105	1.44386	-0.413635	-0.630221	-0.624284	2.00208	-0.305604
	Pbr013289.1	Pbr3ERF20	4.83899	4.25904	4.83322	4.72646	4.75672	4.48874
	Pbr017297.1	Pbr11ERF90	6.96514	6.4575	6.44816	5.2134	2.65551	3.08388
VI-L	Pbr020227.1	Pbr6ERF42	1.43249	1.63158	1.35841	1.94931	5.69627	5.13721
	Pbr013149.1	Pbr3ERF21	7.53078	7.21498	6.76003	5.30958	5.51661	5.35581
	Pbr018333.1	Pbr13ERF107	-0.0600795	-5	-5	0.679133	0.382669	-5
RAV	Pbr034260.1	Pbr15RAV9	-5	-5	-1.0206	-5	-5	-5
	Pbr013255.1	Pbr3RAV2	7.30396	7.79674	5.21847	5.90891	4.43985	5.5385
	Pbr030636.1	Pbr9RAV5	2.51915	-5	-5	-5	-5	-5
AP2	Pbr033071.1	Pbr5AP2-9	0.0410993	1.18361	1.66746	0.294885	-1.10111	0.554671
	Pbr000615.1	Pbr3AP2-7	-5	-5	0.0718501	-5	-5	-5
	Pbr023949.1	Pbr1AP2-1	-0.895891	-5	1.11749	-1.96403	-3.0381	-5
	Pbr022083.1	Pbr1AP2-2	4.0023	-0.843875	-1.06046	-3.05452	-5	-3.05777
	Pbr004690.1	Pbr15AP2-23	-0.110904	-1.29033	2.30687	-5	-5	-2.18229
	Pbr003636.1	Pbr13AP2-19	1.55662	0.3772	2.97193	0.247471	-5	-5
	Pbr015227.1	Pbr9AP2-11	2.31608	2.07253	3.69572	2.42482	0.109741	0.0430606
	Pbr015291.2	Pbr15AP2-24	5.96765	5.39309	6.43273	6.52886	5.86496	6.18986
	Pbr038562.1	Pbr2AP2-3	3.24404	4.24394	4.41341	4.85662	4.09118	4.46023
	Pbr025458.1	Pbr10AP2-14	4.54274	4.6757	5.73565	5.29772	4.57923	3.32111
	Pbr038731.1	Pbr14AP2-21	-5	-5	-2.30472	-5	-5	-5
	Pbr024732.1	Pbr2AP2-4	1.38131	1.04143	3.32609	3.58881	1.1611	2.67671
	Pbr019788.1	Pbr15AP2-22	4.67869	3.6047	2.53527	3.42755	-1.57726	0.194
	Pbr008289.1	Pbr12AP2-18	1.59988	-0.649933	1.38141	1.78327	1.38727	0.306095
	Pbr001083.1	Pbr2AP2-5	5.0958	3.12257	2.6959	2.07735	-1.25976	-1.51087
	Pbr041432.1	Pbr2AP2-6	-5	-5	0.132987	-5	-5	-5
	Pbr016184.1	Pbr10ERF77	-0.569663	-5	0.356258	-0.637805	-2.29684	-5
	Pbr033937.1	Pbr3AP2-8	4.75946	2.34871	3.17842	2.81907	3.28862	1.18111
Soloist	Pbr002042.1	Pbr14solo-1	3.82251	4.10482	4.6969	4.88148	3.62877	4.90692
